# Supplementary material for: Risk Stratification of Thyroid Nodules Using Ultrasound Cine-Loop Video Sequences
Source: Cancers (Basel). 2025 Aug 9;17(16):2616. doi: 10.3390/cancers17162616 (PMC12384182; doi:10.3390/cancers17162616)
Supplement: Supplementary file 1 [file cancers-17-02616-s001.zip]

Archive with 1 entries (1 files):
- cancers-3790087 supplemental_Video S1.mov
